# Supplementary material for: Neighborhood characteristics and violence behind closed doors: The spatial overlap of child maltreatment and intimate partner violence
Source: PLoS One. 2018 Jun 7;13(6):e0198684. doi: 10.1371/journal.pone.0198684 (PMC5991672; doi:10.1371/journal.pone.0198684)
Supplement: S1 Data — (CSV) [file pone.0198684.s001.csv]

Code_cens	IPV_data	Child_data	Economic_status	Commercial_Business(%)	Financial_Business(%)	Cadastral_value	High_end_cars(%)	Education	Policing_activity	Immigration(%)	Instability
210	0	0	1,022	32,6	30,5	309,00	11,5	3,622	4	12	282,50
211	5	1	0,288	45,3	18,2	273,37	9,3	3,518	2	19,10	277,50
195	0	0	0,766	31,6	32,9	290,08	9,4	3,543	3	12,10	194,20
218	3	0	0,891	22,3	33,5	291,56	1	3,573	5	10,80	187
265	3	0	1,751	21,7	36,7	346,54	15	3,584	1	11,50	188,60
219	1	0	1,02	22	29,9	296,07	12,1	3,422	1	20,50	156
222	0	0	2,497	15,9	41,4	413,77	16,2	3,727	1	3,30	319,20
177	2	1	-0,235	18,5	22,2	217,64	4,9	3,344	2	15,80	321,30
186	1	0	-0,332	36,1	17,8	213,10	6,7	3,344	3	17,70	0,264
190	1	0	-0,753	27,7	16,9	185,30	3,4	3,328	3	15,50	264
206	0	0	-0,065	35	17	252,16	6,1	3,489	2	6,80	162,50
196	4	0	-0,386	39,5	14,7	232,40	4,8	3,18	1	14,20	285,90
214	1	1	0,164	32,7	17,3	281,48	5,7	3,374	5	8,20	283,20
220	0	0	-0,061	35,7	23,3	264,12	3,4	3,55	5	14,60	246,70
230	7	3	-0,253	30,7	18,9	223,25	5,9	3,306	1	21,70	368,70
278	2	2	0,573	21,6	21,6	285,97	8,9	3,374	5	11,90	303,90
274	0	3	0,24	23,8	26,6	240,63	8,4	3,364	6	16,70	340,80
225	3	1	-0,037	66,4	12,7	271,38	8,2	3,481	8	16,30	313,50
236	2	2	0,023	49,8	23,4	256,48	6,7	3,457	9	13,60	317,40
269	1	0	1,171	33,2	29,8	339,91	10,3	3,567	2	16,50	337,80
260	0	0	1,875	27	34	385,01	13,5	3,697	3	10,70	301,80
273	0	0	3,242	24,9	39,4	492,49	19	3,742	3	5,80	147,30
294	1	0	3,452	29,3	39,5	489,95	22,6	3,668	3	9,40	209,50
342	2	0	2,497	20,5	43,2	410,16	16,6	3,648	5	5,80	244,70
295	3	0	1,542	23,3	32,8	333,64	14,6	3,637	5	8,50	189,60
385	2	0	1,465	29,3	3	356,86	12,1	3,638	2	5,90	189,20
401	2	0	1,043	32,2	27,6	325,25	10,6	3,606	2	7,90	227,90
442	3	2	0,799	27,1	23,2	300,91	10,5	3,478	4	9	270,90
436	1	1	0,351	32	27,2	268,65	7,4	3,443	4	13,90	276,80
424	5	0	0,375	31,7	21,8	283,31	7,3	3,465	4	11,60	306
431	1	0	-0,065	30,3	11,4	266,15	5,4	3,486	4	17,70	279,40
474	0	0	0,363	35,7	21	294,69	6,4	3,575	4	10,90	260,40
438	3	1	-0,262	48,3	10,1	248,45	6,6	3,386	7	17,30	358,50
417	1	2	1,323	30,9	28	343,81	12,2	3,568	4	11,30	161,80
445	3	0	-0,6	41,7	16,1	203,08	5	3,332	4	22,10	352,90
423	4	0	0,82	26,5	19,5	334,51	7,8	3,539	4	16,20	258,30
460	5	1	0,091	66,4	11,5	294,88	7,6	3,453	4	9,20	252,90
470	3	1	-0,474	38,5	19,5	220,42	3,7	3,307	7	18,60	345,80
504	2	2	0,377	37,8	25,6	286,01	6,7	3,33	7	15,50	333,70
459	0	0	0,504	42,9	17,5	265,08	13,2	3,319	3	14,20	333,90
495	2	0	0,477	31,2	19,6	277,96	9,8	3,382	4	8,70	160,80
509	2	0	0,379	27,2	22,8	275,51	7,6	3,428	4	12,30	314,60
499	0	0	-0,394	41,3	8,8	238,79	5,5	3,408	7	13	304,40
492	0	0	-0,356	45,2	13,5	226,40	6,7	3,393	7	22,80	275,40
477	4	0	-0,489	45,3	10,8	237,68	4,2	3,342	4	19,10	37
473	1	1	-0,438	38,8	12,9	225,56	5,2	3,271	4	26	34
490	3	0	-0,331	29,8	9,6	225,07	6,7	3,28	0	21,60	294,30
486	3	0	0,531	25	28	296,83	5,9	3,272	0	14,10	281,50
362	1	1	3,35	20,3	41,9	509,36	17,6	3,689	5	5,30	195,40
319	0	0	3,816	25,1	40,4	523,60	23,3	3,769	5	3,20	106
326	0	1	3,998	24,5	42,2	542,71	23,2	3,695	5	3,80	168,90
318	0	0	3,088	28,8	29,8	459,38	23,2	3,78	3	4,30	122
284	2	0	3,36	18,5	39,5	520,25	16,9	3,794	0	3	122,60
268	1	0	2,633	15,6	36,6	472,00	12,6	3,71	0	3,40	224,40
317	0	0	2,926	25,4	34,2	484,04	16,8	3,704	4	4	128,70
388	1	0	1,257	29,4	27,2	333,46	12,5	3,648	5	7,80	222,80
405	0	0	2,329	20,8	30,9	441,67	13,6	3,716	5	4,90	168,90
399	1	0	1,199	29	25,6	351,32	1	3,561	5	8,80	157,30
359	0	1	1,932	24,1	23,2	397,85	15,1	3,727	5	7,60	95,40
331	2	0	2,594	29,4	28,7	431,93	19,7	3,764	5	1,90	141,10
370	0	1	1,995	25,2	34,5	395,58	13,7	3,766	5	7,50	197,80
387	1	0	1,375	27,8	28,1	361,61	10,6	3,609	5	10,40	253,50
406	0	0	0,703	29,1	16,5	307,18	10,2	3,613	5	6,60	207,60
421	1	1	1,322	22,4	28,4	350,94	10,5	3,76	5	6,20	294,20
414	1	0	0,716	25	16,4	313,58	9,3	3,664	5	6,30	195,90
382	3	0	1,342	26,6	18,7	359,21	12,5	3,733	5	5,40	156,80
404	3	0	1,592	18,5	27,2	368,67	12,2	3,649	5	5,10	237,40
301	2	2	0,893	29,2	19,3	332,90	9,3	3,639	3	8,10	265,90
257	0	2	0,746	30,2	28,8	304,72	8,3	3,532	8	10,40	252,50
239	6	0	-0,127	34,2	18,7	250,89	4,9	3,316	7	17,60	369,40
198	4	3	0,418	19,8	23,8	281,13	6,6	3,281	3	22,80	327,50
185	0	0	-0,247	30,4	13,7	232,76	6,1	3,454	11	13,50	270,40
376	10	3	-0,136	40,6	20,1	250,34	5,1	3,306	11	26,90	473,80
371	7	0	1,188	25,5	32,8	321,68	11,2	3,343	7	26,70	446,90
363	1	0	1,595	27,7	32,8	377,26	10,8	3,557	7	3,80	180,30
322	5	2	1,069	30,1	27,6	324,01	10,9	3,477	3	11,10	259,70
302	2	0	0,049	38,2	14,7	270,05	6,5	3,415	4	13,10	305,10
270	2	1	0,393	30,7	22,9	280,68	7,5	3,491	1	9	269,90
253	1	0	0,633	22,2	19,3	324,18	6	3,449	1	14,10	345,20
251	3	0	0,819	24,5	27,8	328,87	6,3	3,511	5	6,30	142,60
241	6	1	0,076	40,5	16,7	274,68	6,1	3,41	5	15,70	345,90
209	1	0	0,872	26,2	24,6	290,41	12,3	3,537	5	9	184,70
221	2	0	0,643	25,2	23,3	314,29	6,6	3,32	4	14,60	294,50
235	1	0	0,401	32,9	14,8	305,56	6,9	3,424	4	8,90	203,70
254	0	0	0,179	32,3	14,1	272,85	7,6	3,564	4	5,90	169,20
264	0	2	0,763	22,7	19	317,42	8,7	3,599	11	5,80	158,20
304	1	1	0,271	23,1	14,4	290,36	6	3,447	5	13,80	288,10
286	1	1	0,808	32,9	21,5	327,83	8,5	3,555	5	7,20	248,90
324	2	0	0,157	36	21,3	276,83	5,5	3,282	4	13,60	289,90
450	1	0	1,156	26,8	20,5	360,93	9,3	3,563	2	12	307
379	1	0	1,92	24,5	28,7	381,81	15,5	3,592	3	7,70	178,50
441	3	0	0,944	29	24,6	328,00	9,3	3,451	11	11,30	305
415	1	1	0,991	28,2	21,8	350,51	8	3,539	4	11,20	209,70
465	1	1	0,96	30,2	21,4	340,22	9	3,537	4	10,20	256,30
409	2	1	1,298	29,3	27,4	366,26	9,3	3,595	4	6,70	212,60
350	1	2	0,835	29,8	28,9	315,21	8,3	3,492	3	12,20	27
392	2	0	0,248	34,7	14,3	282,87	7,6	3,458	6	13,90	347,10
410	0	1	1,203	20,3	26,1	336,63	10,8	3,549	4	5,50	201,60
398	5	0	0,277	28,9	18,3	285,94	6,2	3,413	2	14,70	331
482	5	0	0,614	23,5	21,2	308,42	7,2	3,313	12	14,80	343,10
338	3	1	1,071	29	20,1	366,25	7,8	3,595	2	9,30	253,30
297	4	0	1,055	28,2	25,6	350,51	8	3,573	4	9,90	296,90
320	2	0	0,85	32,1	23	337,32	7,6	3,513	3	7,60	216,10
353	3	1	0,321	25,7	18,2	289,89	6,1	3,4	1	9,90	292,60
344	2	2	0,554	36,4	21	303,91	8,1	3,342	5	15	268,50
444	0	0	1,521	24,6	30,6	375,53	10,2	3,595	4	4,20	189,50
136	7	2	0,423	52	20,7	320,39	5,9	3,523	1	13,30	289,20
146	2	0	-0,258	47,2	18,5	236,86	5,9	3,065	3	16,70	277,80
158	1	2	-0,063	31	15,5	253,13	6	3,161	7	7,40	195,60
169	1	1	-0,455	38,8	21,4	225,28	3	2,871	5	11	246,90
181	1	0	0,57	33,1	17,5	325,46	6,4	3,389	9	6,10	233,50
193	5	0	0,238	38,1	18,8	292,88	5,6	3,435	13	6,60	201,10
165	3	2	-0,026	24,5	19,1	260,07	4,3	3,176	11	14,50	236,60
171	3	1	0,007	24,5	14,9	283,38	3,1	3,333	12	20,30	261
157	2	2	-0,098	22	23,7	230,74	5,3	2,909	13	23	314,90
154	1	0	0,179	31,8	18,8	273,31	6,4	3,14	7	15,20	243
133	3	0	-0,18	39,2	17,7	238,97	6,2	3,149	1	20,70	321,20
111	8	3	-0,913	42,7	14,6	182,44	3,4	2,776	18	29,70	435
126	1	1	-0,467	45,3	22,7	194,62	6,6	2,762	6	18,70	369,20
122	4	0	-0,632	38,3	12,8	211,14	4,1	2,839	8	13,60	286,20
110	4	1	-1,161	51,7	8	185,89	1,9	2,762	6	22,10	366,80
135	1	1	0,293	38,3	15,8	306,00	5,6	3,434	8	8,10	143,70
187	0	1	1,504	16	24,2	413,24	6,4	3,693	8	6,80	157,10
191	2	0	0,658	27,9	20,4	326,99	6,3	3,318	11	8,90	164,60
205	1	0	0,773	29,7	24,5	347,44	4,8	3,448	7	7,80	197
161	0	0	-0,008	31,7	20,8	263,77	4,4	3,167	8	11,50	206,10
227	1	1	-0,212	33,3	16,7	262,44	2,8	3,107	1	13,70	245,10
79	1	1	2,189	22,4	40,6	425,91	11,3	3,689	7	10,40	189,80
174	3	0	1,065	36,9	15,3	397,77	6	3,325	8	8,90	164,10
59	1	0	2,107	17,3	32,3	437,58	10,3	3,722	2	8	169
140	2	1	-0,087	24	21,2	250,48	4	3,314	7	10,80	183,90
119	0	0	-0,203	34,6	38,5	214,23	3,4	2,92	1	17,70	374
102	2	1	-1,086	42,5	7,5	177,30	3,2	2,771	16	25,90	340,80
104	2	1	-0,454	31,3	22,2	208,96	4	2,931	16	16,60	327,40
120	7	2	-0,823	46,3	12,2	203,10	3,2	2,86	16	19,20	302,80
142	2	0	-0,619	41,7	14,6	233,85	1,6	2,939	6	10,80	267,70
163	0	0	-0,438	36,4	13,1	227,57	4,7	3,091	9	14,10	250,90
139	4	1	-0,374	36,4	14,4	235,44	4,4	3,159	9	12,60	215,90
112	7	1	-0,326	24,5	32,7	196,60	4,1	2,74	17	19,80	376
166	2	0	0,016	33	25	250,20	5,4	3,338	9	12,20	268,70
164	0	0	-0,145	33,6	29,8	219,16	5,6	3,277	6	17	347,20
155	2	0	-0,342	25,2	21,6	230,49	2,7	3,397	1	12,90	268,70
143	6	2	-0,886	33,8	17,6	162,64	4,5	3,157	6	23,30	346,60
125	4	3	-0,551	32,1	19	209,50	3,4	3,165	7	22,20	376
121	1	0	-0,334	25,8	16,1	228,32	4,4	3,173	7	13,40	210,50
117	5	2	-0,839	31,1	8,1	194,67	3,5	2,947	14	17,70	317,60
150	1	1	-0,63	42,6	13	193,25	6,5	3,005	7	18,50	232,40
124	6	1	-0,403	38,6	14,4	231,89	4,6	3,087	8	10,30	233,10
131	2	0	-0,26	33,8	17,3	249,42	3,5	2,963	9	21,10	397,30
127	3	2	-1,072	38,1	3,8	176,05	4	3,063	9	15,30	197,10
147	0	1	0,073	47	14	255,04	9,5	3,228	2	14,50	301,60
156	3	2	0,16	31,7	17,8	283,60	5,2	3,404	8	11,80	236,80
153	1	1	0,008	32,1	20,4	270,32	4	3,339	7	10,70	297,90
175	2	2	0,736	30,8	27,2	298,49	9,3	3,458	7	11,20	218,20
99	4	1	-0,968	34,4	19,7	164,55	2,7	2,95	6	16,70	386,70
87	2	3	-0,352	40,5	12,2	240,77	5	3,095	6	23	314
89	4	1	-0,236	37,3	15,5	248,39	4,7	3,036	7	8,60	233,70
98	4	3	-1,203	41,8	7,3	160,92	3,4	2,693	6	23,60	443,90
96	5	2	-0,92	41	8	192,90	3,5	2,984	17	17,80	387,90
113	3	0	-0,109	23,8	18,8	223,35	7,3	3,248	6	13,40	225,40
76	1	0	0,197	23,5	23,5	258,24	6,5	3,255	3	6,10	180,70
94	1	1	-0,473	32,9	16,5	226,69	3,2	3,142	8	12,70	216,30
109	2	0	-0,309	32,7	20,4	235,25	3,6	3,25	5	7,30	240,90
103	5	0	-0,037	34,9	19,6	257,18	5,3	3,342	5	9	216,90
78	5	2	-0,532	33,6	14,7	220,13	3,6	3,149	5	13,30	240,70
75	0	0	0,08	30,6	25,2	277,02	3	3,279	5	7,30	245,60
224	0	0	2,66	19,1	29,1	476,91	14,5	3,702	5	4,70	178,10
212	1	0	1,849	17,6	28,6	400,34	11,8	3,737	5	3,20	143
232	1	0	1,266	30,1	23,5	370,96	9,3	3,554	5	8	245,90
226	0	0	0,847	41,2	17,6	351,01	8,1	3,577	2	6,90	18
201	1	0	1,934	15,9	23,2	413,55	12,6	3,658	4	7,20	258,10
194	0	0	4,598	8,3	41,7	590,74	24,8	3,831	6	4,90	159,80
250	0	0	2,125	22	28,6	444,20	11,1	3,658	7	7,10	197,90
217	2	0	1,837	21,5	28,3	408,83	11,1	3,544	5	7,30	218,10
246	4	1	0,082	41,4	2	279,00	5	3,125	16	20,70	361,30
228	3	1	-0,22	40,5	17,6	268,94	2,4	3,059	16	30,40	462,50
360	2	0	1,681	17,1	39,5	380,48	9,1	3,428	11	13,50	226,90
340	1	1	0,989	24,7	29,9	313,85	9,9	3,506	6	9,90	178,20
316	2	1	2,093	22	34,6	427,89	11,1	3,626	6	10,50	201,40
277	2	1	1,356	23,4	31,6	370,61	8,1	3,559	9	10,40	208,10
160	1	0	2,572	18,8	28,2	449,10	16,6	3,793	4	9,60	215,40
178	1	0	1,149	19,6	20,6	356,75	9	3,784	4	6	244,40
168	1	0	3,184	14,8	39,6	502,38	16,1	3,828	4	4,30	139,90
144	3	0	2,068	21,6	36,7	399,75	13,4	3,56	4	8,70	264,10
173	0	0	2,309	18,8	26,4	427,40	15,8	3,826	4	1,90	163,20
182	0	0	2,26	22,9	27,5	423,25	15,7	3,861	4	6,50	204,50
170	0	1	1,459	18,5	29,4	364,42	10,3	3,748	4	5,60	168,40
197	0	0	0,969	19,6	22,1	324,29	9,8	3,744	1	5,30	128,20
180	2	0	1,389	20,1	25,6	357,87	11,1	3,743	9	10,70	189,20
223	2	1	1,624	24,8	22,3	409,98	9,7	3,667	17	6,30	215,40
255	1	0	1,703	24,6	14,9	427,70	10,5	3,693	17	8,10	239,60
259	3	2	-0,536	27,1	14,6	218,99	3,1	3	2	18,10	339
263	4	3	-0,85	44,6	6,8	194,62	4,9	2,9	3	20,30	315,20
244	4	0	-0,033	31,3	13,4	268,47	5,2	3,177	5	15,30	252,80
281	4	1	-1,139	47,6	19	166,98	1,4	2,806	2	20,70	402,90
296	6	0	-0,185	28,8	18,6	251,97	3,5	3,072	5	17,80	298,30
312	0	1	-0,927	43,7	8	198,59	3	2,969	4	23,30	381,90
330	1	0	-0,702	33,3	16,1	202,13	2,9	3,199	4	17,60	295,60
334	2	1	-0,304	38,7	20,7	238,29	3,8	3,293	5	9,60	215,10
356	2	0	0,26	26,5	31,3	255,97	6,1	3,221	5	19,90	370,50
258	8	0	-0,304	35,7	21,6	233,17	3,9	2,993	4	15,70	237,40
343	4	3	-0,341	45,8	10,3	250,35	5	3,058	5	16,60	370,60
327	2	2	-0,323	45	1	248,96	5,4	3,026	3	10,50	401,10
311	3	1	-0,991	40,7	9,3	183,86	3,2	2,763	4	23,10	399,70
282	1	1	-0,639	36,5	12,7	218,73	3	2,98	4	18,20	382,20
285	2	0	-0,401	29,4	17,6	233,19	2,9	2,984	3	10,90	165
267	5	1	-0,699	36,6	7,3	216,39	3,7	3,041	4	13,70	382,10
309	3	3	-0,665	39,7	6	216,87	4,7	3,009	4	17,40	315,10
328	0	1	0,031	30,1	20,5	252,88	6,1	3,331	4	14,30	235,50
329	7	1	0,041	28,6	14,3	273,56	5,2	3,375	5	13,40	296,70
306	0	0	-0,458	28	14,7	223,03	3,8	3,151	3	10,60	192,20
290	1	0	-0,601	26,4	16,7	208,77	2,8	2,932	2	12,70	249,80
314	0	0	-0,902	46,3	9	203,52	2,8	3,094	2	16,70	248,20
292	1	0	-0,945	38,3	9,3	181,39	3,9	2,951	6	21,80	303
367	0	2	-0,807	16,7	8,3	188,31	3,3	2,684	11	13,50	272,10
378	5	4	-0,79	12,5	18,8	176,02	2,1	2,843	6	24,20	382,30
369	8	2	-0,902	34,8	13	159,45	5,8	2,596	6	38,20	649,80
351	12	2	-0,567	41,7	21,9	207,52	3,6	2,726	6	23,40	389
358	5	6	-0,955	41	20,5	167,21	3	2,771	6	21,60	411,60
420	3	0	-0,834	35	15	192,17	2,6	2,48	1	9,70	242,30
397	4	0	-0,218	23,4	20,3	236,54	3,9	3,253	11	7,40	216,90
395	5	2	-0,924	49,2	7,9	180,67	5,6	2,678	12	16,30	426
348	6	2	-0,979	50,5	12,1	179,47	4,1	2,616	1	27,30	357,40
357	0	1	-0,176	28,3	17,5	247,95	4,3	3,081	5	7,20	163,20
361	3	0	-0,465	35,7	12,2	215,88	5,8	2,915	4	11,10	164,90
299	2	0	-0,648	5	11,1	223,84	3,9	2,999	8	17,80	288
352	5	2	-0,05	28,9	19,7	267,32	3,4	3,141	7	8,70	177,70
408	3	1	-0,666	47,3	12,7	204,69	5,2	2,985	11	23,90	334,60
389	0	0	0,353	31,6	19,7	280,51	7,8	3,325	11	8,80	239,60
411	1	0	0,153	31,1	21,3	273,30	5,4	3,309	9	12,50	262,30
416	1	0	-0,154	36,2	14,2	262,90	4,4	3,176	6	13,80	305,40
400	1	1	-0,283	43,6	12,9	252,98	4,7	3,271	6	8,70	197,90
383	1	0	1,094	32,8	32,8	330,04	9,6	3,44	6	8,80	180,50
476	1	0	0,727	41,7	19,4	313,38	10,3	3,384	5	1	183,30
434	5	2	-0,125	29,7	25,4	255,76	2,4	3,141	3	14,30	238
433	2	1	-0,09	44,4	13,6	267,20	5,7	3,288	11	11,90	216,60
437	5	3	-0,166	22,6	23,7	234,35	4	3,121	9	17,60	295,20
469	4	1	-0,488	45,4	9,2	247,33	3,5	3,058	11	11,70	218,80
440	6	1	0,268	34,9	17	302,98	5	3,321	6	6,90	124,70
480	4	0	-0,264	35,3	12,5	253,87	4,2	3,151	6	9,90	214,40
448	5	1	-0,579	36,8	10,5	215,89	4,7	3,059	4	15,10	239,10
507	3	1	-0,42	26,7	23,3	228,36	1,6	3,115	6	9,70	215,40
497	1	2	-0,723	32,8	10,9	205,56	3,4	2,894	5	13,30	261,90
500	2	0	0,058	37,6	18,6	286,43	3,8	3,334	12	8	263,30
524	2	2	0,054	37,7	17,5	268,96	6	3,25	3	3,80	128,50
533	2	0	-0,057	33,1	19,6	266,58	3,8	3,128	3	4,60	137,70
446	3	2	-0,087	41,8	23,5	257,44	4,3	3,025	2	9,10	230,50
484	1	0	-0,453	39,7	13,7	240,50	3,2	3,094	2	8,10	217,50
471	1	1	-0,804	41,2	7,8	211,30	3,1	2,705	4	11	330,20
453	1	1	-0,685	55,5	14,8	221,43	3,3	2,979	5	10,90	207,50
510	5	0	-0,302	23,3	15,6	247,24	2,6	3,062	1	9	227,20
483	1	0	0,049	27,8	31,4	259,79	2,8	3,349	8	7,10	206,30
493	0	0	-0,493	37,3	19,6	229,37	2,3	3,06	1	7,70	304,50
511	2	2	-0,087	35,9	19	264,58	4	3,16	5	5,30	185,80
536	5	3	-0,094	38,8	15,7	264,10	5	3,106	9	12	309,30
538	4	3	-0,554	40,3	11,4	232,27	3,3	2,93	11	21,10	390,50
393	2	1	0,221	32,6	19,7	272,03	7	3,31	11	7,50	179,10
549	4	1	-0,444	39,3	4,5	250,52	4,3	2,98	5	7,90	188,80
562	5	2	-0,384	45,7	7,9	267,55	3	3,072	5	6,10	202,80
451	4	0	-0,39	38,3	10,3	243,50	4,4	2,984	4	4,90	130,60
466	2	0	-0,234	40,6	15	255,82	4,3	3,157	6	7,10	227,80
487	2	0	-0,095	31,8	15,5	277,23	2,9	3,418	8	2,60	134,50
576	3	1	-0,628	31,3	8,3	223,22	3,2	2,894	8	8	155,70
458	1	1	-0,166	32,5	15,7	263,32	3,5	3,148	3	15,90	434,60
464	3	0	-0,016	23,4	17,1	267,20	4	3,269	5	4,40	167,60
519	5	0	0,183	32,2	17,6	304,93	3,2	3,407	9	4,20	167,90
494	5	1	0,586	20,8	33,8	286,47	6,1	3,278	8	10,70	247,60
463	2	0	0,637	25,3	24,1	305,88	7,3	3,387	1	11,10	319,10
485	0	1	0,012	23,1	11,6	270,32	5,3	3,167	4	15,40	291,90
513	6	2	-0,593	36,5	13,5	226,23	2,6	3,031	5	17,30	280,20
520	6	2	-0,402	28,4	14,7	229,32	3,9	2,988	5	21	321,30
534	3	3	-0,876	38	7,4	201,52	3	2,904	8	24	367,30
521	5	2	-0,907	47,3	12,1	195,59	3	2,994	5	18,20	427
522	3	0	-0,19	31,2	12	263,46	3,9	3,238	5	15,20	307,90
525	4	3	-0,36	33	18,7	243,30	2,4	3,114	8	18,60	295,60
532	1	1	-0,658	46,1	13,2	214,20	4	3,025	1	23,30	293,60
545	4	2	-0,828	39	11	191,98	4	2,762	5	28,80	343,20
537	1	1	-0,791	43,6	10,3	215,00	2,5	3,032	5	14,80	265,60
550	2	2	-0,332	35,1	19,3	230,37	4,3	2,87	6	15,20	388,40
583	3	0	-0,55	32,7	12,2	225,94	3,2	2,935	3	9,10	227,40
574	4	2	-0,554	27,2	13,6	222,52	2,7	2,925	6	16,10	318
565	4	0	-0,705	28,3	9,8	216,12	2,3	2,842	3	13	285,50
580	2	0	-0,589	49,1	9,7	244,82	2,6	2,84	6	5,70	168,60
568	2	0	-0,615	42,2	9,5	239,97	2,2	3,05	8	5,10	162,10
566	2	0	-0,471	51,6	14,5	240,85	3,8	2,808	3	16,60	223,10
556	6	4	-0,224	32,6	23,2	230,13	4,7	2,818	5	12,40	237,80
557	2	1	-0,068	32,3	24	243,08	5,2	2,972	4	9,50	173,60
548	5	1	-0,206	21,6	15,9	222,62	6,5	3,305	9	17,40	317,40
563	5	2	-1,064	35,5	9,9	167,59	3,4	2,792	11	21,80	403,40
589	1	0	-0,554	44,8	8,8	235,09	4	3,005	15	3,50	131,20
575	2	0	-0,462	42,5	17,8	224,32	4,2	3,067	6	8,30	182,70
604	6	3	-0,854	42,2	8,4	195,86	4,1	2,778	1	9,50	178,90
596	3	0	-0,032	32,5	15,4	269,84	4,7	3,049	8	7,50	151,10
602	4	1	-0,722	31,7	9,5	203,22	3,9	2,718	9	18,20	321,10
600	3	3	-0,901	58,1	7	183,78	6,6	2,689	7	17,30	420,10
601	4	2	-0,73	33,3	30,3	157,06	4,3	2,58	8	15,20	281,60
593	0	1	-0,377	21,2	15,4	229,60	3,4	2,818	4	5,90	128,80
598	1	0	-0,667	33,9	15,3	218,35	1,8	2,894	7	3,60	148,30
599	0	1	-0,89	43,8	14,1	181,84	4	2,729	1	16,30	391,40
592	2	4	-0,232	26,1	11,3	247,58	4,8	3,139	2	9,70	220,80
591	0	1	-0,277	28	3	217,28	3,4	2,894	3	11,40	267,50
506	3	1	0,324	26,5	19,1	289,87	6	3,266	7	14,90	269
586	3	0	-0,544	39,8	12	236,38	2,8	2,982	5	5,60	166,60
439	3	0	0,681	27	25,7	280,16	10,6	3,565	2	11,70	253,50
488	3	0	-0,248	32,7	15,1	247,45	4,3	3,187	0	17,90	326,60
505	7	4	-0,761	36,6	11,9	202,64	3,3	3,157	0	19,90	376,40
518	3	0	-0,745	32,5	8,8	212,16	2,8	3,048	3	15,60	286,80
501	2	5	-0,302	38,9	20,6	234,49	4,3	3,212	4	14,30	245,80
489	7	0	-0,664	35,3	7,8	206,21	5,1	3,054	1	29,10	57
496	8	2	-0,626	31,5	14,5	213,46	2,9	3,015	1	23,90	422,40
516	1	1	-0,815	42,9	10,2	199,31	3,9	3,013	1	17,60	326,90
502	1	1	-0,882	41,1	12,3	172,82	5,3	3	1	23	385,70
468	2	0	0,038	36,4	16,7	263,09	6,5	3,302	2	14,20	250,30
503	0	0	-0,346	31,4	19,8	230,80	3,6	3,119	0	12,90	245,20
478	2	0	-0,116	34,5	17,2	238,00	6,9	3,224	1	14,50	430,30
508	3	2	-0,861	34,6	11,3	189,03	3,4	3,067	2	20,20	374,60
517	2	0	-0,026	33,1	17,7	269,01	4,4	3,239	3	15,80	300,50
528	1	1	-0,351	33,3	17,5	230,30	4,3	3,094	3	23,70	448,80
531	6	4	-0,182	38,3	18,8	242,81	5,4	3,06	3	18,80	342,60
547	1	0	-0,721	44,6	18,9	198,81	3,4	2,831	3	15,70	296,10
546	5	2	-0,163	34,8	17	248,78	5,1	3,154	4	12,80	235,40
527	3	3	-0,554	31,8	13,6	209,45	4,6	3,034	3	18,40	426,90
543	5	2	-0,663	39	11	213,37	3,9	2,962	3	27	341,40
530	3	5	0,034	33,2	11,6	283,78	5	3,24	3	14,60	266,90
553	2	0	0,014	33,3	15,1	278,67	4,5	3,331	3	8,50	323,90
541	6	6	-0,476	37,3	13,6	227,95	4,1	2,996	3	12,40	275,40
577	3	0	-0,402	38,1	11,1	245,49	3,8	3,115	3	6,60	184
559	4	1	-0,142	37,2	13,4	265,05	4,6	3,24	3	8,30	194,20
578	1	1	-0,467	41,5	13,2	243,90	2,9	3,082	3	6	134,10
564	8	1	-0,423	43,3	21,2	236,05	2,7	2,964	3	7,80	196,80
584	0	2	-0,444	37	16	233,78	3,3	2,962	3	8,80	157,80
590	2	0	-0,608	27	25	175,25	4,6	2,756	4	16,40	229,10
603	5	1	-1,007	36,7	3,7	188,38	3,4	2,692	0	10,30	231,50
560	3	0	-0,536	39,8	16,4	219,34	3,8	2,99	2	12,70	161,30
569	5	3	-0,796	29	3,2	212,02	3,1	2,52	8	15,60	288,90
554	7	4	-0,749	38,8	6,1	215,31	3,6	2,507	4	12,50	295,30
544	7	2	-0,497	20,4	8,2	233,41	2,9	2,631	4	13,80	348,90
529	2	1	-0,704	48,9	0	219,57	6,1	2,518	2	6,60	267,50
512	0	2	-0,397	29,2	16,7	218,52	4,8	2,505	2	9,20	247,40
498	0	1	1,142	41,5	18,5	357,62	11,3	3,693	0	14,80	319,30
581	1	1	-0,442	35,7	23,8	220,34	2,9	2,971	4	10,50	215,20
526	3	2	-0,379	22,7	11,3	228,37	4,6	2,997	3	13,30	341,30
461	1	1	-0,014	31,8	21,6	260,52	4,5	3,433	0	10,90	292,60
523	0	0	0,142	27,8	14,4	272,02	6,7	3,123	3	17,30	256,80
535	1	1	0,033	36	18	287,70	3,3	3,156	3	7,90	150,40
588	2	3	-0,386	36,9	9,5	251,65	3,6	3,131	3	6,10	130,80
561	2	2	-0,404	27,1	15,3	236,50	2,8	3,213	3	6,30	184,10
571	2	1	-0,347	37,1	14,6	242,50	4	3,125	3	8,90	265,80
579	6	0	-0,273	27,1	18,8	243,80	3	3,189	3	4,30	133,80
540	0	1	0,705	19,2	22,7	301,63	8,5	3,611	3	5,30	204,40
515	4	0	0,946	19,6	27,8	337,89	6,6	3,616	0	12,40	316,10
467	4	1	-0,647	37	7,4	221,95	3,8	2,918	8	21,20	355,10
479	7	1	-0,483	36	12,4	227,58	4,2	2,908	12	22,70	429,50
452	2	0	-0,032	27,5	18,7	256,39	5	3,178	7	12,40	198,30
425	4	0	-0,619	5	10,6	227,61	4	2,991	7	16,30	308,10
418	2	0	-0,623	32,3	15,4	198,47	4,5	2,917	14	9,50	286
336	9	1	-0,189	49,8	14,6	247,53	6,8	3,129	14	9,50	183,30
345	6	3	-1,406	45,5	7,3	147,64	2,4	2,932	14	18,60	291,10
386	5	0	-0,663	31,8	13	206,05	3,6	3,13	14	13,50	239,60
347	6	0	-0,887	53,6	15,2	192,24	3,5	2,894	13	7,50	181,90
280	4	1	-1,601	5	11,9	111,46	3,1	2,78	14	9,50	248,50
349	5	0	-0,619	42,1	18	214,75	3	3,106	14	12,40	259,30
368	1	2	-1,361	54,5	7,8	147,10	3,8	2,835	14	18,90	273
337	5	2	-0,86	52,9	16,7	191,06	3,6	2,839	14	14,30	354,80
233	2	4	-0,795	55,6	12	198,58	5	2,782	1	15,60	303,10
271	6	1	-0,998	38,6	13,6	164,46	4,1	2,814	12	16,20	266,50
300	3	6	-0,737	30,6	25	179,10	2,7	2,882	15	4	438,40
291	9	4	-1,211	40,7	12,3	134,60	5	2,759	1	26	405,40
261	2	0	-1,409	52,5	11,5	146,88	2,1	2,675	9	14,20	299,70
266	3	4	-1,001	29	9,7	151,11	5,6	2,619	9	14,40	241,50
234	1	1	-0,877	4	12,7	173,54	5,1	2,776	1	10,30	284,30
240	0	1	-1,35	41,2	2,9	166,29	1,7	2,669	1	8,10	260,50
242	1	1	-0,993	34,9	13,3	166,26	3,7	2,785	1	12,10	342,30
216	4	1	-0,842	36,6	12,2	184,11	4,2	2,822	8	15,60	369,60
192	3	8	-1,135	53,1	6,3	178,67	3,6	2,489	17	17,40	222
128	5	1	-0,334	27,4	16,4	231,62	4,1	2,94	6	6,20	133,20
202	1	0	-0,619	44,1	15,7	211,39	4,1	2,938	9	10,40	148,90
184	5	0	-0,756	51,9	14,8	198,27	4,6	2,84	9	8,90	193,60
179	5	1	-1,126	50,9	13,2	174,37	2,4	2,599	11	15,30	326,80
167	0	0	-1,565	34,8	4,3	121,06	2,9	2,769	11	12,50	212,90
148	1	0	-0,334	49,5	16,1	221,06	7,4	2,962	11	15,30	287,60
149	6	1	-1,129	56,3	7,5	171,66	4,5	2,745	9	13,40	252,80
276	0	0	0,233	38,1	15,5	301,67	5,3	3,343	6	7,10	154
248	1	3	-0,333	31,6	20,2	229,09	3,9	3,009	5	8,40	188,20
213	4	7	-1,341	45,9	10,8	138,12	3,6	2,386	11	13,30	28
587	3	3	-0,726	39,5	23,7	154,95	6,7	2,514	14	24,70	495,60
552	4	3	-1,07	32	8	162,62	4	2,475	9	22,40	402,80
572	4	3	-1,023	50,8	21,2	174,05	2	2,574	1	16,30	286,80
539	5	7	-0,965	55,3	4,3	184,45	6	2,586	1	18,20	316,50
585	1	1	-0,989	33,3	0	176,15	5,6	2,554	1	13,50	237,70
141	2	0	-0,948	49,5	11,1	196,03	2,8	2,69	11	9,40	212,50
289	2	0	-0,222	39	13	263,63	3,9	3,193	11	7,80	139,50
305	0	1	0,087	34,1	19,6	276,33	4,8	3,36	9	8,30	177,80
189	2	2	-0,127	20,7	26,1	235,38	3,7	2,831	12	10,40	141,10
462	4	1	-0,264	31,1	10,8	254,02	4,2	3,144	8	9,30	198,30
333	4	2	-0,62	36,4	14	213,85	3,5	2,802	9	24,80	435,40
364	2	1	0,365	31,4	24,6	292,01	5,5	3,282	9	17,70	251
366	5	2	-0,687	36,8	11,8	209,53	3,6	2,873	9	17,90	327,20
321	0	0	-0,589	31,8	13,6	205,94	4,5	2,811	9	20,20	266,30
325	2	5	-0,89	46,2	16	187,84	3,1	2,827	9	21,80	382,50
377	2	0	-0,085	19,2	19,2	242,97	4,9	3,031	9	13,30	289,60
335	2	0	-0,488	30,5	14,6	217,97	4,2	2,757	9	13,50	242,10
341	4	1	-0,661	38,2	10,3	210,76	4,3	2,788	9	14,20	316
380	3	1	-0,751	33,8	14,1	191,00	4	2,775	9	26,20	318,90
390	1	2	-0,347	40,2	18,8	242,56	3,3	3,025	9	17,60	346,30
413	5	2	-0,292	34,3	16	239,77	4,5	3,049	9	14,90	282,80
394	4	3	-0,626	41,7	11,1	219,81	3,9	2,94	9	15	254,30
432	1	1	-0,573	41,7	15	203,36	5,6	2,878	8	25,50	465
407	3	1	0,107	31,8	23,6	273,12	4,3	3,272	8	7	272,90
308	0	1	-0,044	38,8	17,1	253,26	6,6	3,287	7	15	358,10
293	4	0	-0,255	36	19,3	240,64	4,3	3,066	7	20,50	345,90
315	4	0	-0,429	45	11,7	245,61	3,9	3,122	8	6,10	176,30
339	2	0	-0,167	28,6	22,7	219,98	6,4	3,162	9	15,90	338,10
307	6	1	-0,387	33,5	7,7	240,09	5	3,022	9	9,90	211,90
355	5	0	0,193	33	16,8	289,04	5,4	3,303	7	14,10	289
430	3	3	0,012	27,9	20,8	264,92	4,2	3,338	9	11,20	198,30
449	2	0	-0,886	45,8	11,9	200,05	2,7	2,746	9	18,20	260,30
429	3	2	-0,753	36,4	15,2	197,62	3,2	2,684	9	34,50	640,50
422	3	2	-0,422	47,4	18,4	232,01	4,2	2,855	9	15,80	231,10
455	4	4	-0,77	34,8	14,5	202,69	2,4	2,762	9	24,50	435,90
443	5	2	-0,602	47,8	12	215,24	5,1	2,856	9	12,20	269,90
454	0	0	-0,478	34,1	15,4	227,57	3,4	3,065	9	19,20	296,20
475	3	3	-0,961	28,1	9,4	183,30	2,5	2,706	9	17,20	310,10
447	4	0	-0,236	42,3	20,2	249,81	3,9	2,965	9	13,20	281
381	2	1	-0,306	27,3	22,7	222,89	4	3,163	6	19,30	305,40
396	1	2	-0,222	25,5	23,5	206,29	6,7	3,222	6	17	320,10
391	4	0	0,479	30,5	28,1	298,11	5,5	3,202	9	16,70	293,50
426	4	0	2,794	28,4	26,9	502,04	14,9	3,623	7	10,10	201,30
374	1	0	-0,065	33,3	10,2	270,08	5,5	3,304	8	4,30	112,40
365	0	0	-0,33	46,8	22,8	240,86	3,4	3,077	8	6,90	160,10
412	6	1	0,189	36,9	18,5	297,01	4,4	3,38	9	9	190,10
456	2	0	2,64	21,6	30,9	478,10	13,9	3,787	7	12,20	264,20
491	3	0	2,272	35,1	30,4	455,06	12,7	3,742	7	17,20	262,10
384	1	0	-0,336	31,1	16,5	243,94	3	2,954	8	9,70	245,60
402	2	3	1,006	26,3	23,2	333,77	9,6	3,651	12	9,30	192,70
481	5	2	1,608	34	22,7	426,92	8,3	3,79	12	9,30	149,90
472	1	0	2,422	21,9	34,9	437,79	14,5	3,769	12	8	223,20
346	1	4	-0,498	43,8	15,4	235,51	3,1	2,969	8	9,70	226,70
332	3	1	-0,498	44,3	13,7	234,19	3,7	2,944	8	5,60	165,80
323	1	0	-0,501	42,6	16,4	234,87	2,8	2,958	8	5,50	188,60
272	2	1	-0,938	27,1	13,6	155,43	4,9	2,724	8	1	243,90
298	0	1	-0,16	33,1	21,5	257,00	3	3,172	8	6,90	157
303	3	0	-0,629	49,5	13,7	231,90	2,6	2,988	11	13,90	261,40
262	3	2	-0,461	51,5	16,4	232,79	4,4	3,216	11	10,90	201,30
283	0	1	-0,718	51,6	10,8	223,29	3,2	2,91	11	19,50	415,10
310	1	2	0,392	32,5	29,1	290,46	5,1	3,21	11	4,10	152,40
247	2	1	0,286	38,1	15,5	301,20	6,1	3,379	11	10,60	283,60
256	3	0	0,072	37,7	16,2	287,90	4,4	3,497	11	12,50	242,50
229	1	1	0,319	40,3	11,9	315,38	6	3,595	11	10,60	264
243	5	1	0,371	30,9	19,4	296,93	6,2	3,576	11	14,80	253,90
231	5	1	-0,164	31,4	14,6	240,20	6,3	3,245	11	8,50	175,70
249	9	4	-0,439	33	14,9	220,16	4,8	2,716	15	35,20	529,80
252	2	1	-0,438	33,6	14,5	236,56	3,1	3,086	11	14,80	296,90
288	2	0	-0,239	41,6	17,7	259,31	3,3	3,043	9	17,30	270,30
279	1	0	-0,134	27,1	28,6	246,81	2,3	2,942	11	8,50	170,80
245	2	1	0,256	29,4	15,4	292,36	5,9	3,551	13	9,70	187,70
200	1	0	1,043	20,5	30,2	319,21	9,6	3,614	15	5,70	173,60
199	1	2	0,445	28,2	24,3	294,67	6,1	3,527	15	7,70	199,70
207	1	1	0,233	32,1	26,1	278,49	4,9	3,416	15	8,70	225,90
105	7	2	0,408	23,3	24,9	283,12	6,3	3,503	11	9,80	155,20
203	1	0	0,777	41	17,2	343,85	8	3,664	2	4,60	140,80
237	2	0	0,548	26,3	23,3	309,68	5,9	3,602	11	10,60	180,50
183	2	0	0,771	20,5	18,6	319,20	8,5	3,731	1	9,10	171,70
287	0	0	-0,402	41	18,1	233,35	3,8	3,049	11	6,60	235,20
313	2	0	-0,267	34	15	247,30	4,2	3,009	8	9,60	262,90
162	0	0	1,038	26,3	26,3	352,48	7,2	3,684	7	9,80	168,60
152	1	1	0,25	33,5	20,7	280,49	6,3	3,365	7	14,80	278,40
137	2	2	-0,783	28,9	13,3	195,29	2,8	2,939	7	22	358,80
134	0	2	-0,222	2	25,3	227,31	3,4	3,085	15	11,30	241,50
151	1	1	-0,756	35,5	15	199,59	2,9	2,806	5	17,10	288,30
132	0	2	-1,058	42,2	8,9	174,09	3,6	2,738	11	19,10	3
129	4	0	-0,796	39,6	14,3	182,56	4,8	2,915	13	19	32
118	3	1	-0,881	30,6	18,1	171,92	3,1	2,996	16	11,20	269,90
100	1	0	-0,429	39,5	14	216,08	6,2	2,981	4	13,10	325,70
107	3	0	-0,962	5	17,9	188,71	1,9	2,98	3	18,90	460,60
106	1	2	-0,471	34,6	12,3	234,38	3,5	2,861	3	12,60	238,70
123	3	0	-0,612	65,3	4,1	248,09	4,7	3,048	3	26,10	404
116	5	0	-0,58	37,6	18,4	214,23	3,1	2,85	7	16,80	368,10
97	1	0	0,05	28,4	27,5	257,90	4	3,216	3	8,20	225,70
159	3	1	-0,007	29,5	15,2	263,03	5,6	3,245	3	18,70	377,40
115	6	1	-0,629	44,1	9,1	223,83	4,1	2,88	3	21,90	394,50
91	3	2	-0,297	36	11,7	253,83	4	2,967	1	6,80	216,90
54	2	0	0,148	26,9	20,8	279,15	4,4	3,263	1	6,60	175,30
172	0	0	2,476	14,3	41,2	447,45	12	3,837	11	6	166,10
101	2	1	-0,259	33,8	10,8	245,29	5,5	2,977	3	5,90	168,90
114	2	0	0,206	21,2	20,2	289,97	3,6	3,322	3	9,80	186,20
176	1	1	1,107	21,6	25,8	365,39	6,4	3,698	13	7,20	134,90
50	4	2	-1,041	33,3	16,7	164,31	2,3	2,645	19	30,40	439,70
93	6	1	-0,321	30,8	19,2	231,96	3,9	3,05	15	17	286,90
82	3	0	-0,683	45,3	13,7	214,75	3,4	2,948	15	11,20	226,90
71	4	1	-0,611	41,9	16,2	206,02	4,5	2,905	15	12,80	233,80
53	10	1	-1,203	43,9	3,5	184,55	1,8	2,686	9	33	489,90
47	5	2	-0,847	40,5	16,7	200,37	1,6	2,785	11	24,60	397,40
42	6	0	-1,244	43,3	0	172,08	3,4	2,558	9	36,10	383,70
32	4	3	-1,126	42,9	9,5	170,30	3	2,559	1	40,20	571,30
31	1	0	-0,937	45,9	16,4	176,48	3,6	2,684	7	28,20	499,90
37	3	2	-1,268	63,6	6,8	169,74	3,6	2,794	15	29,80	416,40
48	5	1	-0,516	30,9	18,2	211,87	3,7	2,939	13	22,40	314,20
10	0	2	-0,335	34,7	26,4	220,39	3,7	2,627	12	14,10	277,70
41	4	4	-0,938	33,7	9,6	185,01	3,1	2,852	13	19,50	407,50
33	3	2	-0,626	33,3	12,6	210,88	3,8	2,79	9	19,20	300,70
40	2	8	-0,406	31,3	28,6	210,43	3	2,839	15	16,80	359,90
27	5	1	-0,743	34,6	15,4	203,10	2,5	2,689	15	24,50	358,70
24	1	5	-0,752	39,6	16,1	202,00	2,8	2,657	15	10,90	209,10
23	1	4	-0,957	43,8	14,1	187,76	2,4	2,663	9	14,50	234,80
34	7	1	-0,958	34,2	8,2	187,63	2,9	2,789	11	22	330,70
38	4	4	-0,495	35,4	15,9	225,42	3,4	2,852	13	15,70	306,70
58	0	1	-0,805	41	15,7	188,50	3,8	2,9	9	22,30	413
55	4	2	-0,648	45,7	13,3	218,53	3,6	2,801	1	12,30	213,50
69	1	1	-0,194	40,7	18,7	240,02	5,8	3,034	7	11,30	229
84	2	2	-0,905	56,6	8,5	213,34	2,7	2,881	15	20,20	408
52	3	4	-0,727	28,4	17,6	180,60	4,2	2,935	13	28,90	363,50
67	3	3	-0,824	30,8	19,8	162,38	4,6	3,096	11	27	400,90
25	3	2	-0,367	33,1	19,4	232,23	3,4	2,961	12	8,70	230,20
51	1	0	0,646	33	20,8	332,36	5,9	3,356	5	5,10	119,70
62	2	0	-0,4	41,3	15,4	241,28	3,6	2,77	7	1	237,90
61	2	1	-0,402	35	23,3	224,93	3	2,938	12	11,90	259,40
73	0	3	-0,634	37,3	10,4	205,26	5,2	2,845	6	20,80	417,30
43	1	0	0,326	22,7	21,8	277,11	6,5	3,31	0	9	169,20
92	1	0	0,948	17,8	24	356,03	5,3	3,565	15	7,20	179,80
64	2	2	1,169	16,7	25,5	367,88	6,6	3,651	13	4	182,60
35	2	1	-0,854	31,5	5,6	193,92	4	2,62	9	23,20	343,30
80	0	0	0,63	2	15,9	321,98	6,8	3,492	15	6	166,10
56	3	2	-0,711	27,4	11,6	202,04	3,3	2,705	14	13,30	287,40
95	3	5	-0,36	35,5	20,2	223,64	4,5	2,802	9	15,10	321,70
83	3	2	-0,663	42,3	14,4	193,92	5,6	2,744	15	16	288
72	2	3	-0,954	25,3	2	170,64	1,3	2,584	16	16,50	356,60
44	9	1	-0,654	34,1	15,9	210,07	2,8	2,75	11	16,80	235,80
88	10	2	-0,878	47,7	11,7	195,86	3,5	2,681	11	21,40	351,10
77	10	4	-0,929	40,2	9,8	185,60	3,7	2,711	14	24,70	359,20
90	2	0	-1,213	26,7	6,7	154,03	2,8	2,684	14	30,60	504,10
85	1	0	-0,309	37,9	20,2	217,79	6,1	2,897	12	17,70	378,40
81	3	1	-0,908	41,2	9,4	205,83	1,9	2,739	14	15,10	252,40
68	4	1	-0,97	53,2	11,4	193,96	3	2,822	1	25,40	359,30
46	2	2	-1,073	46,1	11,3	181,92	2,3	2,726	8	23,50	412,50
36	1	1	-0,36	28,3	16	243,32	2,6	2,81	1	5	164,50
60	0	0	-0,694	4	15,5	219,58	1,8	2,683	7	8,90	173,70
65	1	1	-0,634	32,8	8,6	231,92	2,2	2,81	1	8,20	218
29	2	1	-0,172	37,8	14,4	268,67	3,6	3,145	13	7,20	210,50
57	2	2	-0,609	27,8	13,9	197,02	4,8	2,643	8	16,60	322,90
49	3	2	0,992	32,4	29	364,79	5,1	3,407	5	12,10	284,30
22	4	2	-1,055	33,8	5,6	174,47	3,6	2,636	12	17,80	315
21	9	1	-0,782	36,5	14,3	188,94	4	2,612	15	15,90	274,10
26	2	0	-1,066	47,5	5	193,35	2,7	2,638	7	20,30	386,60
12	11	0	-0,559	33,1	7,7	241,50	2,4	2,784	12	14,70	268,20
63	6	0	-0,508	37,4	11,2	241,38	2,7	2,876	6	6,70	91,10
70	2	1	-0,543	36,7	16,7	221,54	3,1	2,695	9	13,50	270,10
45	5	1	-0,813	42,1	17,9	193,60	2,7	2,553	12	14,60	301,70
130	2	3	-0,002	31,6	25,6	250,95	4,8	2,963	1	14,30	301,50
108	3	1	0,801	27	22	326,55	7,9	3,532	3	7,60	147,40
20	0	0	0,845	7,5	17,9	367,05	3,1	3,511	7	7,80	268,60
30	0	0	0,7	15,2	17,6	343,56	4,5	3,311	7	5	154,30
	1450	588
